# Supplementary material for: Evidence for hybrid breakdown in production of red carotenoids in the marine invertebrate Tigriopus californicus
Source: PLoS One. 2021 Nov 8;16(11):e0259371. doi: 10.1371/journal.pone.0259371 (PMC8575244; doi:10.1371/journal.pone.0259371)
Supplement: S3 File — (XLSX) [file pone.0259371.s022.xlsx]

## Sheet: astax.ril_R
Sample	gen	food	sex	id	ril.id	cross	mass	vol	astax	astax.mg	bcarot	bcarot.mg	hydroxy	hydroxy.mg	total.dietary	asta.to.dietary	asta.to.hydroxy	n	astax.cop	mito.type	group	round
85	Hybrid	Algae	M	BUFSD4	BUFSD4	BUFxSD	0.134	0.06	0.51652	0.231278	0.07215	0.032306	0.09961	0.0446015	0.0769075	3.00722	5.18542	15	0.00206608	BUF	2	1
86	Hybrid	Algae	M	BUFSD4	BUFSD4	BUFxSD	0.134	0.06	0.57282	0.256487	0.0683	0.0305821	0.10403	0.0465806	0.0771627	3.32397	5.5063	15	0.00229128	BUF	2	1
87	Hybrid	Algae	M	BUFSD4	BUFSD4	BUFxSD	0.112	0.06	0.43106	0.230925	0.00454	0.00243214	0.0662	0.0354643	0.0378964	6.09358	6.51148	13	0.00198951	BUF	2	1
88	Hybrid	Algae	F	BUFSD4	BUFSD4	BUFxSD	0.179	0.06	0.6686	0.224112	0.0097	0.0032514	0.12314	0.041276	0.0445274	5.03312	5.42959	15	0.0026744	BUF	2	1
89	Hybrid	Algae	F	BUFSD4	BUFSD4	BUFxSD	0.158	0.06	0.53938	0.204828	0.01414	0.00536962	0.0743	0.0282152	0.0335848	6.09882	7.25949	15	0.00215752	BUF	2	1
90	Hybrid	Algae	F	BUFSD4	BUFSD4	BUFxSD	0.168	0.06	0.56205	0.200732	0.01653	0.00590357	0.09309	0.0332464	0.03915	5.12726	6.03771	16	0.00210769	BUF	2	1
91	Hybrid	Algae	M	BRSD50	BRSD50	BRxSD	0.15	0.06	0.30574	0.122296	0.09902	0.039608	0.08065	0.03226	0.071868	1.70168	3.79095	13	0.00141111	BR	5	1
92	Hybrid	Algae	M	BRSD50	BRSD50	BRxSD	0.157	0.06	0.3103	0.118586	0.13236	0.0505834	0.09383	0.0358586	0.086442	1.37186	3.30704	13	0.00143215	BR	5	1
93	Hybrid	Algae	M	BRSD50	BRSD50	BRxSD	0.133	0.06	0.31188	0.140698	0.09347	0.0421669	0.05002	0.0225654	0.0647323	2.17353	6.23511	11	0.00170116	BR	5	1
94	Hybrid	Algae	F	BRSD50	BRSD50	BRxSD	0.189	0.06	0.74398	0.236184	0.14299	0.0453937	0.12582	0.0399429	0.0853365	2.76768	5.91305	13	0.00343375	BR	5	1
95	Hybrid	Algae	F	BRSD50	BRSD50	BRxSD	0.187	0.06	0.48271	0.15488	0.09143	0.0293358	0.0939	0.0301283	0.0594642	2.6046	5.14068	13	0.00222789	BR	5	1
96	Hybrid	Algae	F	BRSD50	BRSD50	BRxSD	0.102	0.06	0.28741	0.169065	0.03389	0.0199353	0.04613	0.0271353	0.0470706	3.59173	6.23044	9	0.00191607	BR	5	1
97	Parental	Algae	M	BR-1	BR	BRxBR	0.171	0.06	0.7412	0.26007	0.10129	0.0355404	0.08711	0.0305649	0.0661053	3.93418	8.50878	15	0.0029648	BR	4	1
98	Parental	Algae	M	BR-2	BR	BRxBR	0.166	0.06	0.58786	0.21248	0.14821	0.0535699	0.10063	0.0363723	0.0899422	2.3624	5.8418	15	0.00235144	BR	4	1
99	Parental	Algae	M	BR-3	BR	BRxBR	0.184	0.06	0.55575	0.181223	0.1386	0.0451957	0.13298	0.043363	0.0885587	2.04636	4.1792	17	0.00196147	BR	4	1
100	Parental	Algae	F	BR-4	BR	BRxBR	0.194	0.06	0.66474	0.20559	0.00363	0.00112268	0.09702	0.0300062	0.0311289	6.60447	6.85158	13	0.00306803	BR	4	1
101	Parental	Algae	F	BR-5	BR	BRxBR	0.19	0.06	0.51515	0.162679	0.00215	0.000678947	0.06843	0.0216095	0.0222884	7.29881	7.52813	13	0.00237762	BR	4	1
102	Parental	Algae	F	BR-6	BR	BRxBR	0.158	0.06	0.60902	0.231273	0.00465	0.00176582	0.06134	0.0232937	0.0250595	9.22897	9.92859	11	0.00332193	BR	4	1
103	Parental	Algae	M	BUF-1	BUF	BUFxBUF	0.168	0.06	1.21632	0.4344	0.09559	0.0341393	0.113	0.0403571	0.0744964	5.83115	10.7639	15	0.00486528	BUF	1	1
104	Parental	Algae	M	BUF-2	BUF	BUFxBUF	0.162	0.06	1.14945	0.425722	0.12528	0.0464	0.07693	0.0284926	0.0748926	5.68444	14.9415	15	0.0045978	BUF	1	1
105	Parental	Algae	M	BUF-3	BUF	BUFxBUF	0.138	0.06	0.8	0.347826	0.07259	0.0315609	0.04902	0.021313	0.0528739	6.57841	16.3199	13	0.00369231	BUF	1	1
106	Parental	Algae	F	BUF-4	BUF	BUFxBUF	0.18	0.06	0.65978	0.219927	0.00782	0.00260667	0.09166	0.0305533	0.03316	6.63229	7.19812	13	0.00304514	BUF	1	1
107	Parental	Algae	F	BUF-5	BUF	BUFxBUF	0.19	0.06	0.80035	0.252742	0.04735	0.0149526	0.08521	0.0269084	0.0418611	6.03764	9.39268	13	0.00369392	BUF	1	1
108	Parental	Algae	F	BUF-6	BUF	BUFxBUF	0.169	0.06	0.61153	0.217111	0.05353	0.0190047	0.06016	0.0213586	0.0403633	5.37893	10.1651	13	0.00282245	BUF	1	1
109	Parental	Algae	M	PES-1	PES	PESxPES	0.162	0.06	1.07489	0.398107	0.09767	0.0361741	0.13533	0.0501222	0.0862963	4.61326	7.94273	12	0.00537445	PES	7	1
110	Parental	Algae	M	PES-2	PES	PESxPES	0.164	0.06	1.002	0.366585	0.08474	0.0310024	0.12959	0.047411	0.0784134	4.67503	7.73208	12	0.00501	PES	7	1
111	Parental	Algae	F	PES-3	PES	PESxPES	0.26	0.06	1.05705	0.243935	0.00814	0.00187846	0.12211	0.0281792	0.0300577	8.11555	8.65654	17	0.00373077	PES	7	1
112	Hybrid	Algae	M	PESAB20	PESAB20	PESxAB	0.195	0.06	1.06113	0.326502	0.13027	0.0400831	0.16564	0.0509662	0.0910492	3.58599	6.40624	15	0.00424452	PES	6	1
113	Hybrid	Algae	M	PESAB20	PESAB20	PESxAB	0.197	0.06	0.92715	0.282381	0.15512	0.0472447	0.15259	0.0464741	0.0937188	3.01306	6.07609	15	0.0037086	PES	6	1
114	Hybrid	Algae	M	PESAB20	PESAB20	PESxAB	0.124	0.06	0.65416	0.316529	0.09545	0.0461855	0.10445	0.0505403	0.0967258	3.27244	6.2629	9	0.00436107	PES	6	1
115	Hybrid	Algae	F	PESAB20	PESAB20	PESxAB	0.234	0.06	1.32814	0.340549	0.02722	0.00697949	0.15092	0.0386974	0.0456769	7.4556	8.80029	15	0.00531256	PES	6	1
116	Hybrid	Algae	F	PESAB20	PESAB20	PESxAB	0.239	0.06	1.31189	0.329345	0.02284	0.00573389	0.11673	0.0293046	0.0350385	9.39951	11.2387	15	0.00524756	PES	6	1
117	Hybrid	Algae	F	PESAB20	PESAB20	PESxAB	0.191	0.06	0.92754	0.291374	0.01695	0.00532461	0.08878	0.027889	0.0332136	8.77272	10.4476	13	0.00428095	PES	6	1
118	Hybrid	Algae	M	BRSD56	BRSD56	BRxSD	0.096	0.06	0.05721	0.0357563	0.0157	0.0098125	0.05334	0.0333375	0.04315	0.82865	1.07255	10	0.00034326	BR	5	1
119	Hybrid	Algae	F	BRSD56	BRSD56	BRxSD	0.182	0.06	0.38976	0.128492	0.05277	0.0173967	0.15293	0.0504165	0.0678132	1.8948	2.54862	15	0.00155904	BR	5	1
120	Hybrid	Algae	F	BRSD56	BRSD56	BRxSD	0.168	0.06	0.16358	0.0584214	0.02369	0.00846071	0.04935	0.017625	0.0260857	2.23959	3.31469	15	0.00065432	BR	5	1
121	Hybrid	Algae	F	BRSD56	BRSD56	BRxSD	0.17	0.06	0.18915	0.0667588	0.05548	0.0195812	0.05772	0.0203718	0.0399529	1.67094	3.27703	15	0.0007566	BR	5	1
122	Hybrid	Algae	M	BUFSD24	BUFSD24	BUFxSD	0.147	0.06	0.65458	0.267176	0.19728	0.0805224	0.21228	0.0866449	0.167167	1.59825	3.08357	15	0.00261832	BUF	2	1
123	Hybrid	Algae	M	BUFSD24	BUFSD24	BUFxSD	0.132	0.06	0.57608	0.261855	0.15858	0.0720818	0.18312	0.0832364	0.155318	1.68592	3.14592	13	0.00265883	BUF	2	1
124	Hybrid	Algae	M	BUFSD24	BUFSD24	BUFxSD	0.111	0.06	0.41229	0.222859	0.127	0.0686486	0.11814	0.0638595	0.132508	1.68186	3.48984	11	0.00224886	BUF	2	1
125	Hybrid	Algae	F	BUFSD24	BUFSD24	BUFxSD	0.195	0.06	0.93387	0.287345	0.09078	0.0279323	0.25419	0.0782123	0.106145	2.7071	3.67391	15	0.00373548	BUF	2	1
126	Hybrid	Algae	F	BUFSD24	BUFSD24	BUFxSD	0.182	0.06	0.69322	0.228534	0.08173	0.026944	0.19108	0.0629934	0.0899374	2.54104	3.6279	15	0.00277288	BUF	2	1
127	Hybrid	Algae	M	BRSD45	BRSD45	BRxSD	0.115	0.06	0.37753	0.196972	0.01592	0.00830609	0.06129	0.0319774	0.0402835	4.88965	6.15973	11	0.00205925	BR	5	1
128	Hybrid	Algae	F	BRSD45	BRSD45	BRxSD	0.157	0.06	0.49113	0.187693	0.04495	0.0171783	0.10565	0.0403758	0.0575541	3.26116	4.64865	14	0.00210484	BR	5	1
135	Hybrid	Algae	M	BUFSD19	BUFSD19	BUFxSD	0.128	0.06	0.1653	0.0774844	0.05871	0.0275203	0.06363	0.0298266	0.0573469	1.35115	2.59783	15	0.0006612	BUF	2	1
136	Hybrid	Algae	M	BUFSD19	BUFSD19	BUFxSD	0.124	0.06	0.1712	0.0828387	0.06911	0.0334403	0.06366	0.0308032	0.0642435	1.28945	2.68929	15	0.0006848	BUF	2	1
137	Hybrid	Algae	F	BUFSD19	BUFSD19	BUFxSD	0.198	0.06	0.51169	0.155058	0.02745	0.00831818	0.15629	0.0473606	0.0556788	2.78486	3.27398	19	0.00161586	BUF	2	1
138	Parental	MinimalCarot	M	BUF-7	BUF	BUFxBUF	0.098	0.06	0.19623	0.120141	0	0	0	0	0			12	0.00098115	BUF	1	1
139	Parental	MinimalCarot	F	BUF-8	BUF	BUFxBUF	0.131	0.06	0.16484	0.0754992	0	0	0	0	0			12	0.0008242	BUF	1	1
140	Parental	MinimalCarot	M	BR-7	BR	BRxBR	0.1	0.06	0.25693	0.154158	0.00526	0.003156	0.00317	0.001902	0.005058	30.4781	81.0505	11	0.00140144	BR	4	1
141	Parental	MinimalCarot	F	BR-8	BR	BRxBR	0.136	0.06	0.11571	0.0510485	0	0	0	0	0			13	0.000534046	BR	4	1
142	Parental	MinimalCarot	M	PES-4	PES	PESxPES	0.107	0.06	0.33371	0.187127	0	0	0	0	0			12	0.00166855	PES	7	1
143	Parental	MinimalCarot	F	PES-5	PES	PESxPES	0.18	0.06	0.50277	0.16759	0	0	0	0	0			12	0.00251385	PES	7	1
144	Hybrid	MinimalCarot	M	PESAB20	PESAB20	PESxAB	0.106	0.06	0.54362	0.307709	0	0	0	0	0			12	0.0027181	PES	6	1
145	Hybrid	MinimalCarot	F	PESAB20	PESAB20	PESxAB	0.141	0.06	0.58309	0.248123	0	0	0	0	0			12	0.00291545	PES	6	1
146	Hybrid	MinimalCarot	M	BRSD50	BRSD50	BRxSD	0.126	0.06	0.12205	0.058119	0	0	0	0	0			12	0.00061025	BR	5	1
147	Hybrid	MinimalCarot	F	BRSD50	BRSD50	BRxSD	0.162	0.06	0.13307	0.0492852	0	0	0.00275	0.00101852	0.00101852	48.3891	48.3891	12	0.00066535	BR	5	1
148	Hybrid	MinimalCarot	M	BUFSD4	BUFSD4	BUFxSD	0.086	0.06	0.14476	0.100995	0.00599	0.00417907	0	0	0.00417907	24.1669		12	0.0007238	BUF	2	1
149	Hybrid	MinimalCarot	F	BUFSD4	BUFSD4	BUFxSD	0.115	0.06	0.12357	0.0644713	0	0	0.00194	0.00101217	0.00101217	63.6959	63.6959	12	0.00061785	BUF	2	1
150	Parental	Algae	M	SD-1	SD	SDxSD	0.135	0.06	0.3983	0.177022	0.01119	0.00497333	0.05892	0.0261867	0.03116	5.68107	6.76001	15	0.0015932	SD	3	1
151	Parental	Algae	M	SD-2	SD	SDxSD	0.127	0.06	0.662	0.312756	0.01424	0.00672756	0.06541	0.0309024	0.0376299	8.31136	10.1208	13	0.00305538	SD	3	1
152	Parental	Algae	M	SD-3	SD	SDxSD	0.112	0.06	0.58597	0.313912	0.00266	0.001425	0.05321	0.0285054	0.0299304	10.4881	11.0124	13	0.00270448	SD	3	1
153	Parental	Algae	F	SD-4	SD	SDxSD	0.16	0.06	0.37461	0.140479	0.00652	0.002445	0.08401	0.0315037	0.0339487	4.13797	4.45911	15	0.00149844	SD	3	1
154	Parental	Algae	F	SD-5	SD	SDxSD	0.118	0.06	0.40953	0.208236	0.00459	0.0023339	0.05433	0.0276254	0.0299593	6.95061	7.53782	11	0.0022338	SD	3	1
155	Parental	Algae	F	SD-6	SD	SDxSD	0.123	0.06	0.3007	0.146683	0.01495	0.00729268	0.03882	0.0189366	0.0262293	5.59234	7.74601	12	0.0015035	SD	3	1
162	Parental	Algae	M		BUF	BUFxBUF	0.137	0.06	0.88	0.385401	0.0614	0.0268905	0.07051	0.0308803	0.0577708	6.67122	12.4805	13	0.00406154	BUF	1	2
163	Parental	Algae	M		BUF	BUFxBUF	0.156	0.06	1.13599	0.436919	0.10915	0.0419808	0.12949	0.0498038	0.0917846	4.76027	8.7728	14	0.00486853	BUF	1	2
164	Parental	Algae	M		BUF	BUFxBUF	0.161	0.06	1.04678	0.390104	0.12526	0.0466807	0.11956	0.0445565	0.0912373	4.27571	8.75527	15	0.00418712	BUF	1	2
165	Parental	Algae	F		BUF	BUFxBUF	0.179	0.06	0.49467	0.165811	0.03036	0.0101765	0.06529	0.0218849	0.0320615	5.17167	7.5765	13	0.00228309	BUF	1	2
166	Parental	Algae	F		BUF	BUFxBUF	0.178	0.06	0.70869	0.238884	0.08793	0.0296393	0.07855	0.0264775	0.0561169	4.25691	9.02215	14	0.00303724	BUF	1	2
167	Parental	Algae	F		BUF	BUFxBUF	0.165	0.06	0.37546	0.136531	0.02779	0.0101055	0.04391	0.0159673	0.0260727	5.23654	8.55067	14	0.00160911	BUF	1	2
168	Parental	Algae	M		BR	BRxBR	0.204	0.06	0.64025	0.188309	0.16596	0.0488118	0.16104	0.0473647	0.0961765	1.95795	3.97572	18	0.00213417	BR	4	2
169	Parental	Algae	M		BR	BRxBR	0.22	0.06	0.72872	0.198742	0.1514	0.0412909	0.14711	0.0401209	0.0814118	2.44119	4.95357	19	0.00230122	BR	4	2
170	Parental	Algae	M		BR	BRxBR	0.208	0.06	0.46746	0.134844	0.07884	0.0227423	0.10788	0.0311192	0.0538615	2.50353	4.33315	17	0.00164986	BR	4	2
171	Parental	Algae	F		BR	BRxBR	0.227	0.06	0.86323	0.228167	0.01131	0.00298943	0.19911	0.0526282	0.0556176	4.10241	4.33544	15	0.00345292	BR	4	2
172	Parental	Algae	F		BR	BRxBR	0.207	0.06	0.57919	0.167881	0.01682	0.00487536	0.08858	0.0256754	0.0305507	5.49516	6.53861	15	0.00231676	BR	4	2
173	Parental	Algae	F		BR	BRxBR	0.183	0.06	0.45418	0.148911	0.02129	0.00698033	0.07697	0.0252361	0.0322164	4.62223	5.90074	14	0.00194649	BR	4	2
174	Parental	Algae	M		PES	PESxPES	0.266	0.06	1.35859	0.306449	0.12735	0.0287256	0.1742	0.0392932	0.0680188	4.50536	7.79902	17	0.00479502	PES	7	2
175	Parental	Algae	M		PES	PESxPES	0.264	0.06	2.07996	0.472718	0.36758	0.0835409	0.26876	0.0610818	0.144623	3.26863	7.7391	17	0.00734104	PES	7	2
176	Parental	Algae	M		PES	PESxPES	0.266	0.06	2.112	0.476391	0.33876	0.076412	0.25252	0.0569594	0.133371	3.57191	8.36369	17	0.00745412	PES	7	2
177	Parental	Algae	F		PES	PESxPES	0.227	0.06	1.14877	0.30364	0.02632	0.00695683	0.2069	0.0546872	0.0616441	4.92569	5.5523	13	0.00530202	PES	7	2
178	Parental	Algae	F		PES	PESxPES	0.29	0.06	1.10964	0.229581	0.01727	0.0035731	0.19274	0.0398772	0.0434503	5.28375	5.75719	16	0.00416115	PES	7	2
179	Parental	Algae	F		PES	PESxPES	0.312	0.06	1.73427	0.333513	0.03509	0.00674808	0.17679	0.0339981	0.0407462	8.18515	9.80977	16	0.00650351	PES	7	2
180	Hybrid	Algae	M		BRSD50	BRxSD	0.188	0.06	0.60771	0.19395	0.18377	0.05865	0.12549	0.04005	0.0987	1.96505	4.8427	17	0.00214486	BR	5	2
181	Hybrid	Algae	M		BRSD50	BRxSD	0.211	0.06	0.68238	0.194042	0.29375	0.0835308	0.20704	0.0588739	0.142405	1.36261	3.29588	18	0.0022746	BR	5	2
182	Hybrid	Algae	M		BRSD50	BRxSD	0.204	0.06	0.72861	0.214297	0.2174	0.0639412	0.11954	0.0351588	0.0991	2.16243	6.09511	17	0.00257157	BR	5	2
183	Hybrid	Algae	F		BRSD50	BRxSD	0.184	0.06	0.80463	0.262379	0.04054	0.0132196	0.09664	0.031513	0.0447326	5.86551	8.32606	13	0.00371368	BR	5	2
184	Hybrid	Algae	F		BRSD50	BRxSD	0.268	0.06	1.02621	0.229749	0.15342	0.0343478	0.15312	0.0342806	0.0686284	3.34772	6.702	19	0.00324066	BR	5	2
185	Hybrid	Algae	F		BRSD50	BRxSD	0.246	0.06	0.84661	0.20649	0.12562	0.030639	0.13796	0.0336488	0.0642878	3.21197	6.13663	18	0.00282203	BR	5	2
186	Hybrid	Algae	M		PESAB20	PESxAB	0.213	0.06	1.54359	0.434814	0.17662	0.0497521	0.15169	0.0427296	0.0924817	4.70162	10.176	17	0.00544796	PES	6	2
187	Hybrid	Algae	M		PESAB20	PESxAB	0.219	0.06	1.61846	0.443414	0.22547	0.0617726	0.22779	0.0624082	0.124181	3.57071	7.10505	17	0.00571221	PES	6	2
188	Hybrid	Algae	M		PESAB20	PESxAB	0.19	0.06	1.27561	0.402824	0.25036	0.0790611	0.20634	0.06516	0.144221	2.7931	6.18208	15	0.00510244	PES	6	2
189	Hybrid	Algae	F		PESAB20	PESxAB	0.224	0.06	0.95003	0.254472	0.0075	0.00200893	0.10364	0.0277607	0.0297696	8.54805	9.16663	17	0.00335305	PES	6	2
190	Hybrid	Algae	F		PESAB20	PESxAB	0.146	0.06	0.78883	0.324177	0	0	0.0683	0.0280685	0.0280685	11.5495	11.5495	11	0.00430271	PES	6	2
191	Hybrid	Algae	F		PESAB20	PESxAB	0.146	0.06	0.84279	0.346352	0.00198	0.000813699	0.09939	0.0408452	0.0416589	8.314	8.47963	11	0.00459704	PES	6	2
192	Hybrid	Algae	M		BUFSD4	BUFxSD	0.145	0.06	0.68785	0.284628	0.12162	0.0503255	0.13541	0.0560317	0.106357	2.67615	5.07976	16	0.00257944	BUF	2	2
193	Hybrid	Algae	M		BUFSD4	BUFxSD	0.119	0.06	0.41519	0.209339	0.02005	0.0101092	0.0536	0.0270252	0.0371345	5.63734	7.74608	15	0.00166076	BUF	2	2
194	Hybrid	Algae	M		BUFSD4	BUFxSD	0.126	0.06	0.52335	0.249214	0.09346	0.0445048	0.10631	0.0506238	0.0951286	2.61976	4.92287	15	0.0020934	BUF	2	2
195	Hybrid	Algae	F		BUFSD4	BUFxSD	0.149	0.06	0.44779	0.180318	0.00941	0.00378926	0.10892	0.0438604	0.0476497	3.78425	4.11118	15	0.00179116	BUF	2	2
196	Hybrid	Algae	F		BUFSD4	BUFxSD	0.153	0.06	0.52083	0.204247	0.00244	0.000956863	0.07794	0.0305647	0.0315216	6.4796	6.68245	16	0.00195311	BUF	2	2
197	Hybrid	Algae	F		BUFSD4	BUFxSD	0.139	0.06	0.53467	0.230793	0.00306	0.00132086	0.05956	0.0257094	0.0270302	8.53833	8.977	14	0.00229144	BUF	2	2
198	Parental	Algae	M		CAT	CATxCAT	0.096	0.06	0.40376	0.25235	0.02874	0.0179625	0.10429	0.0651812	0.0831438	3.0351	3.87151	15	0.00161504	CAT	9	2
199	Parental	Algae	M		CAT	CATxCAT	0.094	0.06	0.36286	0.231613	0.03214	0.0205149	0.1106	0.0705957	0.0911106	2.5421	3.28083	16	0.00136072	CAT	9	2
200	Parental	Algae	M		CAT	CATxCAT	0.087	0.06	0.354	0.244138	0.021	0.0144828	0.10163	0.0700897	0.0845724	2.88673	3.48322	14	0.00151714	CAT	9	2
201	Parental	Algae	M		CAT	CATxCAT	0.08	0.06	0.26315	0.197362	0.02358	0.017685	0.08918	0.066885	0.08457	2.33372	2.95077	14	0.00112779	CAT	9	2
202	Hybrid	Algae	M		CATAB27	CATxAB	0.076	0.06	0.32515	0.256697	0.05562	0.0439105	0.06485	0.0511974	0.0951079	2.69901	5.01388	9	0.00216767	CAT	10	2
203	Hybrid	Algae	M		CATAB27	CATxAB	0.079	0.06	0.94916	0.720881	0.04907	0.0372684	0.07934	0.0602582	0.0975266	7.39164	11.9632	9	0.00632773	CAT	10	2
204	Parental	Algae	M		SD	SDxSD	0.123	0.06	0.69892	0.340937	0.01286	0.00627317	0.05999	0.0292634	0.0355366	9.59396	11.6506	15	0.00279568	SD	3	2
205	Parental	Algae	M		SD	SDxSD	0.114	0.06	0.77722	0.409063	0.04998	0.0263053	0.0834	0.0438947	0.0702	5.82711	9.31918	15	0.00310888	SD	3	2
206	Parental	Algae	M		SD	SDxSD	0.086	0.06	0.74729	0.521365	0.00486	0.0033907	0.06955	0.0485233	0.051914	10.0429	10.7446	11	0.00407613	SD	3	2
207	Parental	Algae	M		AB	ABxAB	0.159	0.06	0.71569	0.270072	0.13516	0.0510038	0.23809	0.0898453	0.140849	1.91745	3.00596	15	0.00286276	AB	11	2
208	Parental	Algae	M		AB	ABxAB	0.169	0.06	0.62907	0.223338	0.11446	0.0406367	0.22401	0.0795302	0.120167	1.85857	2.80822	15	0.00251628	AB	11	2
209	Parental	Algae	M		AB	ABxAB	0.163	0.06	0.69037	0.254124	0.16976	0.0624883	0.27886	0.102648	0.165136	1.53887	2.47569	15	0.00276148	AB	11	2
210	Parental	Algae	M		AB	ABxAB	0.178	0.06	0.85508	0.288229	0.11882	0.0400517	0.20346	0.068582	0.108634	2.65322	4.20269	16	0.00320655	AB	11	2
211	Parental	Algae	M		AB	ABxAB	0.184	0.06	1.0848	0.353739	0.1287	0.0419674	0.21787	0.0710446	0.113012	3.1301	4.97912	17	0.00382871	AB	11	2
212	Hybrid	Algae	M		ABCAT11	ABxCAT	0.057	0.06	0.3453	0.363474	0.00642	0.00675789	0.07402	0.0779158	0.0846737	4.29264	4.66496	7	0.00295971	AB	12	2
213	Hybrid	Algae	M		ABCAT11	ABxCAT	0.066	0.06	0.51887	0.4717	0	0	0.02375	0.0215909	0.0215909	21.8472	21.8472	8	0.00389152	AB	12	2
214	Hybrid	Algae	M		BUFSD19	BUFxSD	0.131	0.06	0.21228	0.0972275	0.09057	0.0414824	0.10981	0.0502947	0.0917771	1.05939	1.93316	16	0.00079605	BUF	2	2
215	Hybrid	Algae	M		BUFSD19	BUFxSD	0.112	0.06	0.23426	0.125496	0.08103	0.0434089	0.09475	0.0507589	0.0941679	1.33269	2.4724	13	0.0010812	BUF	2	2
216	Hybrid	Algae	M		BUFSD24	BUFxSD	0.139	0.06	0.5206	0.224719	0.12823	0.0553511	0.17477	0.0754403	0.130791	1.71815	2.97877	15	0.0020824	BUF	2	2
217	Hybrid	Algae	M		BUFSD24	BUFxSD	0.113	0.06	0.4788	0.25423	0.12311	0.0653681	0.15358	0.0815469	0.146915	1.73046	3.11759	12	0.002394	BUF	2	2
218	Hybrid	Algae	M		BUFSD24	BUFxSD	0.105	0.06	0.34292	0.195954	0.00627	0.00358286	0.08183	0.04676	0.0503429	3.8924	4.19064	11	0.00187047	BUF	2	2
219	Hybrid	Algae	M		BRSD45	BRxSD	0.12	0.06	0.22176	0.11088	0.0139	0.00695	0.04814	0.02407	0.03102	3.57447	4.60656	13	0.00102351	BR	5	2
220	Hybrid	Algae	M		BRSD45	BRxSD	0.125	0.06	0.31249	0.149995	0.03035	0.014568	0.07739	0.0371472	0.0517152	2.90041	4.03786	12	0.00156245	BR	5	2

## Sheet: astax.hyb.alt.SDxSCN
Sample	group	food	sex	DevTime	hyb.id	cross	mass.mg	vol.ml	astax.ug.ml	astax.mg	cop	astax.cop	mito.type	group	gen
43	Par	Tetra	M	6.06	BR	BRxBR	0.063	0.09	0.184004	0.262863	6	0.00276006	BR	11	Parental
44	Par	Tetra	M	7.33	BR	BRxBR	0.114	0.09	0.247621	0.19549	11	0.00202599	BR	11	Parental
45	Par	Tetra	M	7.75	BR	BRxBR	0.211	0.09	0.659245	0.281195	21	0.00282534	BR	11	Parental
75	Par	Tetra	M	7.5	BR	BRxBR	0.149	0.09	0.31648	0.191163	13	0.00219102	BR	11	Parental
58	RIL	Tetra	M	7.05	BRSD50	BRxSD	0.042	0.09	0.0733	0.156967	5	0.0013194	BR	11	Hybrid
59	RIL	Tetra	M	7.4	BRSD50	BRxSD	0.04	0.09	0.079	0.177766	5	0.001422	BR	11	Hybrid
50	Par	Tetra	M	7.5	BUF	BUFxBUF	0.035	0.09	0.0807	0.207562	4	0.00181575	BUF	12	Parental
72	RIL	Tetra	M	6	BUFSD24	BUFxSD	0.024	0.09	0.0216	0.080915	3	0.000648	BUF	12	Hybrid
68	RIL	Tetra	M	7.83	BUFSD4	BUFxSD	0.069	0.09	0.0952	0.124165	8	0.001071	BUF	12	Hybrid
69	RIL	Tetra	M	7.33	BUFSD4	BUFxSD	0.047	0.09	0.0799	0.152976	5	0.0014382	BUF	12	Hybrid
46	Par	Tetra	M	6.72	PES	PESxPES	0.121	0.09	0.361698	0.269031	9	0.00361698	PES	13	Parental
47	Par	Tetra	M	8.53	PES	PESxPES	0.051	0.09	0.0876	0.154671	4	0.001971	PES	13	Parental
52	Par	Tetra	M	6.73	PES	PESxPES	0.113	0.09	0.19432	0.154768	8	0.0021861	PES	13	Parental
53	Par	Tetra	M	6.87	PES	PESxPES	0.184	0.09	0.370199	0.181076	12	0.00277649	PES	13	Parental
73	RIL	Tetra	M	6.69	PESAB20	PESxAB	0.141	0.09	0.235649	0.150414	13	0.00163142	PES	13	Hybrid
74	RIL	Tetra	M	7.12	PESAB20	PESxAB	0.108	0.09	0.205748	0.171457	10	0.00185173	PES	13	Hybrid
38	Par	Tetra	M		SCN	SCNxSCN	0.028	0.09	0.0361	0.116153	2	0.0016245	SCN	2	Parental
40	Par	Tetra	M		SCN	SCNxSCN	0.071	0.09	0.146307	0.185459	6	0.00219461	SCN	2	Parental
51	Par	Tetra	M	6.05	SCN	SCNxSCN	0.074	0.09	0.18445	0.224331	6	0.00276675	SCN	2	Parental
56	Par	Tetra	M	5.67	SCN	SCNxSCN	0.066	0.09	0.137247	0.187155	5	0.00247045	SCN	2	Parental
65	Par	Tetra	M	6.97	SCN	SCNxSCN	0.166	0.09	0.380744	0.206427	14	0.00244764	SCN	2	Parental
66	Par	Tetra	M	6.19	SCN	SCNxSCN	0.138	0.09	0.373601	0.243653	12	0.00280201	SCN	2	Parental
67	Par	Tetra	M	7.08	SCN	SCNxSCN	0.096	0.09	0.186835	0.175158	8	0.00210189	SCN	2	Parental
137	Par	Tetra	M		SCN	SCNxSCN	0.238	0.09	0.222826	0.0842619	19	0.00105549	SCN	2	Parental
138	Par	Tetra	M		SCN	SCNxSCN	0.249	0.09	0.221064	0.0799025	19	0.00104714	SCN	2	Parental
139	Par	Tetra	M		SCN	SCNxSCN	0.238	0.09	0.18869	0.0713535	19	0.000893795	SCN	2	Parental
140	Par	Tetra	M		SCN	SCNxSCN	0.232	0.09	0.239842	0.093042	19	0.00113609	SCN	2	Parental
141	Par	Tetra	M		SCN	SCNxSCN	0.24	0.09	0.163596	0.0613487	19	0.000774928	SCN	2	Parental
142	Par	Tetra	M		SCN	SCNxSCN	0.258	0.09	0.278854	0.0972747	19	0.00132089	SCN	2	Parental
143	Par	Tetra	M		SCN	SCNxSCN	0.171	0.09	0.112468	0.0591937	14	0.000723009	SCN	2	Parental
144	Par	Tetra	M		SCN	SCNxSCN	0.152	0.09	0.161101	0.0953887	13	0.00111531	SCN	2	Parental
145	Par	Tetra	M		SCN	SCNxSCN	0.233	0.09	0.41444	0.160084	18	0.0020722	SCN	2	Parental
146	Par	Tetra	M		SCN	SCNxSCN	0.223	0.09	0.405867	0.163803	18	0.00202934	SCN	2	Parental
147	Par	Tetra	M		SCN	SCNxSCN	0.214	0.09	0.277798	0.116831	18	0.00138899	SCN	2	Parental
148	Par	Tetra	M		SCN	SCNxSCN	0.228	0.09	0.338809	0.13374	18	0.00169404	SCN	2	Parental
76	Par	Tetra	M	6.06	SD	SDxSD	0.203	0.09	0.535898	0.23759	21	0.00229671	SD	1	Parental
77	Par	Tetra	M	5.81	SD	SDxSD	0.107	0.09	0.164382	0.138265	12	0.00123287	SD	1	Parental
78	Par	Tetra	M	5.75	SD	SDxSD	0.116	0.09	0.206562	0.160263	13	0.00143005	SD	1	Parental
79	Par	Tetra	M	7	SD	SDxSD	0.207	0.09	0.59646	0.25933	22	0.00244006	SD	1	Parental
132	Par	Tetra	M		SD	SDxSD	0.137	0.09	0.168377	0.110613	14	0.00108242	SD	1	Parental
133	Par	Tetra	M		SD	SDxSD	0.15	0.09	0.184264	0.110558	14	0.00118455	SD	1	Parental
134	Par	Tetra	M		SD	SDxSD	0.156	0.09	0.208443	0.120256	14	0.00133999	SD	1	Parental
135	Par	Tetra	M		SD	SDxSD	0.144	0.09	0.24659	0.154119	14	0.00158522	SD	1	Parental
136	Par	Tetra	M		SD	SDxSD	0.211	0.09	0.35717	0.152348	19	0.00169186	SD	1	Parental
80	Hyb	Tetra	M	6.19	SDxSCN F1	SDxSCN	0.092	0.09	0.100991	0.0987955	9	0.00100991	SD	3	F1
81	Hyb	Tetra	M	6	SDxSCN F1	SDxSCN	0.112	0.09	0.0714	0.0573979	9	0.000714	SD	3	F1
82	Hyb	Tetra	M	5	SDxSCN F1	SDxSCN	0.103	0.09	0.144183	0.125985	9	0.00144183	SD	3	F1
83	Hyb	Tetra	M	6	SDxSCN F1	SDxSCN	0.068	0.09	0.0954	0.126269	6	0.001431	SD	3	F1
84	Hyb	Tetra	M	6.04	SCNxSD F1	SCNxSD	0.24	0.09	0.479419	0.179782	21	0.00205465	SCN	5	F1
85	Hyb	Tetra	M	5.77	SCNxSD F1	SCNxSD	0.103	0.09	0.110201	0.0962922	9	0.00110201	SCN	5	F1
86	Hyb	Tetra	M	5.98	SCNxSD F1	SCNxSD	0.105	0.09	0.194782	0.166956	10	0.00175304	SCN	5	F1
42	Hyb	Tetra	M	5.93	SDxSCN F1	SDxSCN	0.105	0.09	0.322376	0.276323	10	0.00290138	SD	3	F1
54	Hyb	Tetra	M	8.36	SDxSCN F1	SDxSCN	0.133	0.09	0.480861	0.325394	13	0.00332904	SD	3	F1
55	Hyb	Tetra	M	6.38	SDxSCN F1	SDxSCN	0.058	0.09	0.113105	0.175508	5	0.00203589	SD	3	F1
61	Hyb	Tetra	M	7.54	SDxSCN F1	SDxSCN	0.062	0.09	0.128345	0.186308	6	0.00192518	SD	3	F1
90	Hyb	Tetra	M		SDxSCN F1	SDxSCN	0.17	0.09	0.209391	0.110854	17	0.00110854	SD	3	F1
91	Hyb	Tetra	M		SDxSCN F1	SDxSCN	0.117	0.09	0.182877	0.140675	12	0.00137158	SD	3	F1
92	Hyb	Tetra	M		SDxSCN F1	SDxSCN	0.113	0.09	0.156805	0.124889	11	0.00128295	SD	3	F1
124	Hyb	Tetra	M		SDxSCN F2	SDxSCN	0.116	0.09	0.224531	0.174205	9	0.00224531	SD	4	F2
125	Hyb	Tetra	M		SDxSCN F2	SDxSCN	0.112	0.09	0.270771	0.217584	8	0.00304617	SD	4	F2
126	Hyb	Tetra	M		SDxSCN F2	SDxSCN	0.103	0.09	0.162576	0.142056	8	0.00182898	SD	4	F2
57	Hyb	Tetra	M	8.05	SCNxSD F1	SCNxSD	0.041	0.09	0.0709	0.155525	5	0.0012762	SCN	5	F1
62	Hyb	Tetra	M	8.9	SCNxSD F1	SCNxSD	0.069	0.09	0.193285	0.252111	8	0.00217446	SCN	5	F1
63	Hyb	Tetra	M	6.42	SCNxSD F1	SCNxSD	0.13	0.09	0.36395	0.251965	13	0.00251965	SCN	5	F1
64	Hyb	Tetra	M		SCNxSD F1	SCNxSD	0.144	0.09	0.415621	0.259763	15	0.00249373	SCN	5	F1
70	Hyb	Tetra	M	6.26	SCNxSD F1	SCNxSD	0.064	0.09	0.0829	0.116529	6	0.0012435	SCN	5	F1
71	Hyb	Tetra	M	7.18	SCNxSD F1	SCNxSD	0.148	0.09	0.322435	0.196075	15	0.00193461	SCN	5	F1
87	Hyb	Tetra	M		SCNxSD F1	SCNxSD	0.098	0.09	0.129182	0.118636	9	0.00129182	SCN	5	F1
88	Hyb	Tetra	M		SCNxSD F1	SCNxSD	0.097	0.09	0.162554	0.150824	9	0.00162554	SCN	5	F1
89	Hyb	Tetra	M		SCNxSD F1	SCNxSD	0.095	0.09	0.140706	0.1333	9	0.00140706	SCN	5	F1
94	Hyb	Control	M		SCNxSD F1	SCNxSD	0.105	0.09	0.134485	0.115273	14	0.000864546	SCN	5	F1
127	Hyb	Tetra	M		SCNxSD F2	SCNxSD	0.135	0.09	0.203431	0.13562	11	0.00166443	SCN	6	F2
128	Hyb	Tetra	M		SCNxSD F2	SCNxSD	0.129	0.09	0.216814	0.151265	11	0.00177393	SCN	6	F2
129	Hyb	Tetra	M		SCNxSD F2	SCNxSD	0.125	0.09	0.187385	0.134917	10	0.00168647	SCN	6	F2
130	Hyb	Tetra	M		SCNxSD F2	SCNxSD	0.135	0.09	0.212971	0.14198	11	0.00174249	SCN	6	F2
131	Hyb	Tetra	M		SCNxSD F2	SCNxSD	0.138	0.09	0.281066	0.183304	11	0.00229963	SCN	6	F2
183	Hyb	Tetra	M		SDxSCN F3	SDxSCN	0.084	0.09	0.0422	0.0452117	8	0.00047475	SD	7	F3
184	Hyb	Tetra	M		SDxSCN F3	SDxSCN	0.071	0.09	0.0398	0.0504692	7	0.000511714	SD	7	F3
185	Hyb	Tetra	M		SCNxSD F3	SCNxSD	0.121	0.09	0.0904	0.0672342	10	0.0008136	SCN	8	F3
186	Hyb	Tetra	M		SCNxSD F3	SCNxSD	0.112	0.09	0.0959	0.0770323	10	0.0008631	SCN	8	F3
187	Hyb	Tetra	M		SCNxSD F3	SCNxSD	0.111	0.09	0.054	0.043814	10	0.000486	SCN	8	F3

## Sheet: astax-complex-dev-comp-all-norm
ril.id	avg	avg.se	gen	cross	mitotype	devtime	devtime.se	atpc1.new	atpc1.new.se	atpc2.new	atpc2.new.se	CS	CS.se	atpc1.nonnorm	atpc1.nonnorm.se	atpc2.nonnorm	atpc2.nonnorm.se
AB	0.2779	0.028673	Parental	ABxAB	AB			303.657	261.2	658.484	377	0.297	0	90.2	37.6	196	40.1
ABCAT11	0.417587	0.08327	Hybrid	ABxCAT	AB	10.83	1.057
BR	0.189975	0.023967	Parental	BRxBR	BR	7.19	0.431	510.135	106.6	538.725	154	0.257515	0.0560044	128	25.3	132	44.4
BRSD45	0.152616	0.033894	Hybrid	BRxSD	BR
BRSD50	0.148855	0.023967	Hybrid	BRxSD	BR	7.28	0.431	618.703	130.6	647.044	188	0.284608	0.0701794	159	31	171	54.3
BRSD56	0.0357563	0.058707	Hybrid	BRxSD	BR	6.96	0.431	817.274	130.6	1721.34	188	0.250918	0.0372914	197	31	414	54.3
BUF	0.362931	0.021126	Parental	BUFxBUF	BUF	7.52	0.473	371.194	98.7	375.052	142	0.405333	0.0873635	144	23.4	150	41.1
BUFSD19	0.0957617	0.025874	Hybrid	BUFxSD	BUF			469.656	116.8	849.217	168	0.250056	0.017562	118	27.7	212	48.6
BUFSD24	0.237799	0.021126	Hybrid	BUFxSD	BUF	7.09	0.431	687.553	184.7	1057.14	266	0.311523	0.00228954	214	43.8	329	76.8
BUFSD4	0.223267	0.021126	Hybrid	BUFxSD	BUF	8.71	1.76	614.236	106.6	906.711	154	0.305939	0.109145	174	25.3	276	44.4
CAT	0.231366	0.058881	Parental	CATxCAT	CAT			895.047	150.8	950.479	217	0.169693	0.0181514	151	21.7	162	23.2
CATAB27	0.488789	0.08327	Hybrid	CATxAB	CAT	8.75	0.747	282.272	184.7	595.169	266	0.387959	0.035282	109.2	26.6	230	28.4
PES	0.367896	0.028673	Parental	PESxPES	PES	7.01	0.431	349.835	184.7	538.059	266	0.211594	0.0202929	74.5	26.6	115	28.4
PESAB20	0.359168	0.026175	Hybrid	PESxAB	PES	7.03	0.431	471.683	184.7	830.819	266	0.36306	0.0134895	172.6	26.6	302	28.4
SD	0.345843	0.021126	Parental	SDxSD	SD	7.11	0.273	493.216	184.7	961.053	266	0.233813	0.0386065	109	43.8	228	76.8

## Sheet: atp.dat.norm
sampleID	date	ril.id	cross	group	food	Males	Females	atpc1	atpc2	avgc1	avgc2	CS	CS_cop	atpc1_nonnorm	atpc2_nonnorm
A32	2020-06-16	AB	AB	Parental	Yeast	10	10	-487.917	561.879			0.304176	0.0152088	-148.413	170.91
A33	2020-06-16	AB	AB	Parental	Yeast	10	10	303.657	658.484	303.657	658.484	0.297009	0.0148504	90.1888	195.575
A15	2020-03-05	BR	BR	Parental	Yeast	10	10	563.265	874.159			0.36355	0.0181775	125.221	194.337
A16	2020-03-05	BR	BR	Parental	Yeast	10	10	634.607	659.204			0.232274	0.0116137	157.339	163.438
A30	2020-06-16	BR	BR	Parental	Yeast	10	10	254.706	526.075	510.135	538.725	0.222313	0.0111156	53.3161	110.12
A31	2020-06-16	BR	BR	Parental	Yeast	10	10	338.102	448.031			0.247932	0.0123966	91.1854	120.833
A5	2020-02-26	BR	BR	Parental	Yeast	10	10	364.175	286.998			0.209324	0.0104662	132.396	104.338
A6	2020-02-26	BR	BR	Parental	Yeast	11	9	905.957	437.879			0.269698	0.0134849	210.43	101.708
A10	2020-02-26	BRSD50	BRSD	Hybrid	Yeast	10	10	953.473	836.993			0.257884	0.0128942	200.961	176.411
A36	2020-06-16	BRSD50	BRSD	Hybrid	Yeast	10	10	714.027	943.809	618.703	647.044	0.210767	0.0105384	209.029	276.297
A37	2020-06-16	BRSD50	BRSD	Hybrid	Yeast	10	10	134.801	202.863			0.292746	0.0146373	50.8247	76.4861
A9	2020-02-26	BRSD50	BRSD	Hybrid	Yeast	9	11	672.509	604.511			0.377034	0.0188517	173.43	155.894
A43	2020-06-18	BRSD56	BRSD	Hybrid	Yeast	10	10	564.512	1236.84			0.264731	0.0132366	149.444	327.431
A44	2020-06-18	BRSD56	BRSD	Hybrid	Yeast	10	10	580.091	1141.44	817.274	1721.34	0.297254	0.0148627	172.435	339.297
A45	2020-06-18	BRSD56	BRSD	Hybrid	Yeast	10	10	418.941	1426.97			0.224392	0.0112196	94.007	320.2
A62	2021-07-02	BRSD56	BRSD	Hybrid	Yeast	10	10	1705.55	3080.11			0.217296	0.0108648	370.609	669.295
A13	2020-03-05	BUF	BUF	Parental	Yeast	10	10	466.952	353.872			0.48841	0.0244205	142.703	108.145
A14	2020-03-05	BUF	BUF	Parental	Yeast	10	10	527.885	369.231			0.488126	0.0244063	148.802	104.08
A3	2020-02-26	BUF	BUF	Parental	Yeast	9	11	351.141	264.972	371.194	375.052	0.305606	0.0152803	171.501	129.415
A34	2020-06-16	BUF	BUF	Parental	Yeast	10	10	397.122	525.392			0.281883	0.0140941	192.835	255.12
A35	2020-06-16	BUF	BUF	Parental	Yeast	10	10	390.646	519.999			0.48558	0.024279	150.481	200.309
A4	2020-02-26	BUF	BUF	Parental	Yeast	10	10	166.332	151.962			0.385211	0.0192605	81.191	74.1767
A53	2020-06-24	BUF	BUF	Parental	Yeast	20	0	298.278	439.94			0.402518	0.0201259	120.062	177.084
A40	2020-06-18	BUFSD19	BUFSD	Hybrid	Yeast	10	10	454.639	865.29			0.257342	0.0128671	116.998	222.675
A41	2020-06-18	BUFSD19	BUFSD	Hybrid	Yeast	10	10	504.709	805.899	469.656	849.217	0.276997	0.0138499	139.803	223.232
A42	2020-06-18	BUFSD19	BUFSD	Hybrid	Yeast	10	10	430.783	946.739			0.237161	0.0118581	102.165	224.53
A54	2020-06-24	BUFSD19	BUFSD	Hybrid	Yeast	20	0	448.837	918.37			0.24491	0.0122455	109.925	224.918
A55	2020-06-24	BUFSD19	BUFSD	Hybrid	Yeast	20	0	509.311	709.784			0.233868	0.0116934	119.112	165.996
A28	2020-06-14	BUFSD24	BUFSD	Hybrid	Yeast	10	10	745.33	1141.44	687.553	1057.14	0.313142	0.0156571	233.394	357.432
A29	2020-06-14	BUFSD24	BUFSD	Hybrid	Yeast	10	10	629.776	972.845			0.309904	0.0154952	195.17	301.488
A24	2020-06-14	BUFSD4	BUFSD	Hybrid	Yeast	10	10	426.212	658.588	614.236	906.711	0.125478	0.0062739	190.36	294.147
A25	2020-06-14	BUFSD4	BUFSD	Hybrid	Yeast	10	10	381.747	553.907			0.24585	0.0122925	129.101	187.323
A63	2021-07-02	BUFSD4	BUFSD	Hybrid	Yeast	10	10	764.438	1033.81			0.446633	0.0223317	250.896	339.307
A64	2021-07-02	BUFSD4	BUFSD	Hybrid	Yeast	10	10	706.761	1747.52			0.338185	0.0169092	248.268	613.859
A7	2020-02-26	BUFSD4	BUFSD	Hybrid	Yeast	10	10	976.87	1102.65			0.32821	0.0164105	122.576	138.358
A8	2020-02-26	BUFSD4	BUFSD	Hybrid	Yeast	11	9	429.391	343.798			0.351275	0.0175638	105.566	84.5228
A38	2020-06-18	CAT	CAT	Parental	Yeast	10	10	989.006	614.894	895.047	950.479	0.158604	0.00793021	156.86	97.5248
A39	2020-06-18	CAT	CAT	Parental	Yeast	10	10	808.219	1051.33			0.190641	0.00953203	154.079	200.426
A56	2020-06-24	CAT	CAT	Parental	Yeast	10	10	887.917	1185.21			0.159835	0.00799175	141.92	189.438
A46	2020-06-22	CATAB27	CATAB	Hybrid	Yeast	10	10	295.344	615.662	282.272	595.169	0.363011	0.0181506	107.213	223.492
A47	2020-06-22	CATAB27	CATAB	Hybrid	Yeast	10	10	269.201	574.676			0.412907	0.0206454	111.155	237.288
A22b	2020-06-14	PES	PES	Parental	Yeast	10	10	313.143	454.315	349.835	538.059	0.197245	0.00986224	61.7659	89.6112
A23	2020-06-14	PES	PES	Parental	Yeast	10	10	386.526	621.803			0.225943	0.0112972	87.3329	140.492
A26	2020-06-14	PESAB20	PESAB	Hybrid	Yeast	10	10	325.802	819.877	471.683	830.819	0.353522	0.0176761	115.178	289.844
A27	2020-06-14	PESAB20	PESAB	Hybrid	Yeast	10	10	617.563	841.761			0.372599	0.0186299	230.103	313.639
A48	2020-06-22	SD	SD	Parental	Yeast	10	10	707.161	850.311	493.216	961.053	0.206514	0.0103257	146.039	175.601
A49	2020-06-22	SD	SD	Parental	Yeast	10	10	279.27	1071.79			0.261112	0.0130556	72.9208	279.858

## Sheet: atp.sdscn
Sample	Date	Population	line	Food	Males	Females	c1.old	c2.old	c1	c2	cs	gen	c1.nonnorm	c2.nonnorm
A32	2021-06-16	AB	AB	Yeast	10	10	-1.48e-07	1.71e-07	-487.917	561.879
A33	2021-06-16	AB	AB	Yeast	10	10	9.02e-08	1.96e-07	303.657	658.484
A5	2021-02-26	BR	BR	Yeast	10	10	1.32e-07	1.04e-07	364.175	286.998
A6	2021-02-26	BR	BR	Yeast	11	9	2.1e-07	1.02e-07	905.957	437.879
A15	2021-03-05	BR	BR	Yeast	10	10	1.25e-07	1.94e-07	563.265	874.159
A16	2021-03-05	BR	BR	Yeast	10	10	1.57e-07	1.63e-07	634.607	659.204
A21	2021-03-12	BR	BR	Tetraselmis	10	10	1.75e-07	3.48e-07	645.982	1282.75
A22	2021-03-12	BR	BR	Tetraselmis	10	10	1.62e-07	3.44e-07	572.56	1214.08
A30	2021-06-16	BR	BR	Yeast	10	10	5.33e-08	1.1e-07	254.706	526.075
A31	2021-06-16	BR	BR	Yeast	10	10	9.12e-08	1.21e-07	338.102	448.031
A9	2021-02-26	BRSD50	BRSD50	Yeast	9	11	1.73e-07	1.56e-07	672.509	604.511
A10	2021-02-26	BRSD50	BRSD50	Yeast	10	10	2.01e-07	1.76e-07	953.473	836.993
A36	2021-06-16	BRSD50	BRSD50	Yeast	10	10	2.09e-07	2.76e-07	714.027	943.809
A37	2021-06-16	BRSD50	BRSD50	Yeast	10	10	5.08e-08	7.65e-08	134.801	202.863
A59	2021-07-02	BRSD50	BRSD51	Tetraselmis	11	9	2.67e-07	2.39e-07	1133.18	1011.66
A43	2021-06-18	BRSD56	BRSD56	Yeast	10	10	1.49e-07	3.27e-07	564.512	1236.84
A44	2021-06-18	BRSD56	BRSD56	Yeast	10	10	1.72e-07	3.39e-07	580.091	1141.44
A45	2021-06-18	BRSD56	BRSD56	Yeast	10	10	9.4e-08	3.2e-07	418.941	1426.97
A62	2021-07-02	BRSD56	BRSD57	Yeast	10	10	3.71e-07	6.69e-07	1705.55	3080.11
A3	2021-02-26	BUF	BUF	Yeast	9	11	1.72e-07	1.29e-07	351.141	264.972
A4	2021-02-26	BUF	BUF	Yeast	10	10	8.12e-08	7.42e-08	166.332	151.962
A13	2021-03-05	BUF	BUF	Yeast	10	10	1.43e-07	1.08e-07	466.952	353.872
A14	2021-03-05	BUF	BUF	Yeast	10	10	1.49e-07	1.04e-07	527.885	369.231
A19	2021-03-12	BUF	BUF	Tetraselmis	10	10	2.02e-07	3.54e-07	492.456	864.435
A20	2021-03-12	BUF	BUF	Tetraselmis	10	10	1.83e-07	2.55e-07	453.384	634.059
A34	2021-06-16	BUF	BUF	Yeast	10	10	1.93e-07	2.55e-07	397.122	525.392
A35	2021-06-16	BUF	BUF	Yeast	10	10	1.5e-07	2e-07	390.646	519.999
A53	2021-06-24	BUF	BUF	Yeast	20	0	1.2e-07	1.77e-07	298.278	439.94
A57	2021-07-02	BUF	BUF	Tetraselmis	10	10	2.43e-07	2.72e-07	975.818	1090.96
A58	2021-07-02	BUF	BUF	Tetraselmis	10	10	1.96e-07	3.13e-07	767.222	1226.24
A73	2021-07-08	BUF	BUF	1wkt	10	10	2.02e-07	3.95e-07	468.765	916.754
A74	2021-07-08	BUF	BUF	1wkt	3	17	2.36e-07	3.81e-07	594.696	961.967
A40	2021-06-18	BUFSD19	BUFSD19	Yeast	10	10	1.17e-07	2.23e-07	454.639	865.29
A41	2021-06-18	BUFSD19	BUFSD19	Yeast	10	10	1.4e-07	2.23e-07	504.709	805.899
A42	2021-06-18	BUFSD19	BUFSD19	Yeast	10	10	1.02e-07	2.25e-07	430.783	946.739
A54	2021-06-24	BUFSD19	BUFSD19	Yeast	20	0	1.1e-07	2.25e-07	448.837	918.37
A55	2021-06-24	BUFSD19	BUFSD19	Yeast	20	0	1.19e-07	1.66e-07	509.311	709.784
A75	2021-07-08	BUFSD19	BUFSD19	1wkt	10	10	2.31e-07	3.91e-07	668.822	1130.92
A76	2021-07-08	BUFSD19	BUFSD19	1wkt	10	10	2.46e-07	4.61e-07	814.316	1528.46
A28	2021-06-14	BUFSD24	BUFSD24	Yeast	10	10	2.33e-07	3.57e-07	745.33	1141.44
A29	2021-06-14	BUFSD24	BUFSD24	Yeast	10	10	1.95e-07	3.01e-07	629.776	972.845
A7	2021-02-26	BUFSD4	BUFSD4	Yeast	10	10	1.23e-07	1.38e-07	976.87	1102.65
A8	2021-02-26	BUFSD4	BUFSD4	Yeast	11	9	1.06e-07	8.45e-08	429.391	343.798
A24	2021-06-14	BUFSD4	BUFSD4	Yeast	10	10	1.9e-07	2.94e-07	426.212	658.588
A25	2021-06-14	BUFSD4	BUFSD4	Yeast	10	10	1.29e-07	1.87e-07	381.747	553.907
A60	2021-07-02	BUFSD4	BUFSD4	Tetraselmis	10	10	2.29e-07	3.05e-07	752.402	1003.73
A61	2021-07-02	BUFSD4	BUFSD4	Tetraselmis	10	10	3.69e-07	4.44e-07	1970.06	2365.01
A63	2021-07-02	BUFSD4	BUFSD4	Yeast	10	10	2.51e-07	3.39e-07	764.438	1033.81
A64	2021-07-02	BUFSD4	BUFSD4	Yeast	10	10	2.48e-07	6.14e-07	706.761	1747.52
A38	2021-06-18	CAT	CAT	Yeast	10	10	1.57e-07	9.75e-08	989.006	614.894
A39	2021-06-18	CAT	CAT	Yeast	10	10	1.54e-07	2e-07	808.219	1051.33
A56	2021-06-24	CAT	CAT	Yeast	10	10	1.42e-07	1.89e-07	887.917	1185.21
A46	2021-06-22	CATAB27	CATAB27	Yeast	10	10	1.07e-07	2.23e-07	295.344	615.662
A47	2021-06-22	CATAB27	CATAB27	Yeast	10	10	1.11e-07	2.37e-07	269.201	574.676
A22b	2021-06-14	PES	PES	Yeast	10	10	6.18e-08	8.96e-08	313.143	454.315
A23	2021-06-14	PES	PES	Yeast	10	10	8.73e-08	1.4e-07	386.526	621.803
A26	2021-06-14	PESAB20	PESAB20	Yeast	10	10	1.15e-07	2.9e-07	325.802	819.877
A27	2021-06-14	PESAB20	PESAB20	Yeast	10	10	2.3e-07	3.14e-07	617.563	841.761
A50	2021-06-22	SCN	SCN	Yeast	10	10	1.43e-07	2.06e-07	422.527	609.022		Parental
A51	2021-06-22	SCN	SCN	Yeast	10	10	1.12e-07	2.09e-07	313.418	583.321		Parental
A52	2021-06-22	SCN	SCN	Yeast	10	10	1.03e-07	1.9e-07	265.656	489.152		Parental
A65	2021-07-07	SCN	SCN	Tetraselmis	10	10	2.98e-07	5.51e-07	721.998	1336.05	0.412669	Parental	297.946	551.347
A66	2021-07-07	SCN	SCN	Tetraselmis	10	10	1.71e-07	5.29e-07	473.372	1461.41	0.361757	Parental	171.246	528.674
A83	2021-07-14	SCN	SCN	Tetraselmis	10	10	2.6e-07	5.24e-07	435.642	877.239	0.597443	Parental	260.272	524.1
A84	2021-07-14	SCN	SCN	Tetraselmis	10	10	2.12e-07	4.52e-07	328.43	699.978	0.646252	Parental	212.249	452.363
A91	2021-07-23	SCN	SCN	Tetraselmis	10	10	2.15e-07	3.8e-07	536.464	946.156	0.401233	Parental	215.247	379.629
A71	2021-07-07	X F3	SCNxSD F3	Tetraselmis	10	10	1.31e-07	3.74e-07	432.594	1232.72	0.303367	F3	131.235	373.966
A72	2021-07-07	X F3	SCNxSD F3	Tetraselmis	10	10	1.1e-07	2.62e-07	379.379	904.249	0.289673	F3	109.896	261.937
A89	2021-07-23	X F3	SCNxSD F3	Tetraselmis	10	10	1.69e-07	4.86e-07	370.262	1061.96	0.457364	F3	169.344	485.702
A90	2021-07-23	X F3	SCNxSD F3	Tetraselmis	5	15	1.97e-07	5.51e-07	355.068	992.513	0.554677	F3	196.948	550.524
A48	2021-06-22	SD	SD	Yeast	10	10	1.46e-07	1.76e-07	707.161	850.311		Parental
A49	2021-06-22	SD	SD	Yeast	10	10	7.29e-08	2.8e-07	279.27	1071.79		Parental
A67	2021-07-07	SD	SD	Tetraselmis	10	10	2.52e-07	4.46e-07	832.4	1476.78	0.302179	Parental	251.534	446.252
A68	2021-07-07	SD	SD	Tetraselmis	10	10	2.07e-07	3.83e-07	681.925	1261.91	0.303536	Parental	206.989	383.035
A81	2021-07-14	SD	SD	Tetraselmis	10	10	2.07e-07	4.85e-07	303.122	711.923	0.681628	Parental	206.616	485.267
A82	2021-07-14	SD	SD	Tetraselmis	10	10	1.2e-07	3.18e-07	174.509	463.918	0.68627	Parental	119.76	318.373
A92	2021-07-23	SD	SD	Tetraselmis	10	10	1.24e-07	2.86e-07	426.586	986.813	0.290098	Parental	123.752	286.273
A69	2021-07-07	W F3	SDxSCN F3	Tetraselmis	10	10	1.7e-07	4.37e-07	466.87	1199.79	0.363938	F3	169.912	436.65
A70	2021-07-07	W F3	SDxSCN F3	Tetraselmis	10	10	1.47e-07	5.15e-07	538.098	1883.34	0.273629	F3	147.239	515.337
A77	2021-07-14	W F3	SDxSCN F3	Tetraselmis	10	10	9.93e-08	3.87e-07	372.239	1452.29	0.266781	F3	99.3063	387.443
A78	2021-07-14	W F3	SDxSCN F3	Tetraselmis	10	10	1.8e-07	4.26e-07	503.525	1192.04	0.357355	F3	179.937	425.98
A85	2021-07-23	W F3	SDxSCN F3	Tetraselmis	10	10	1.66e-07	3.99e-07	368.4	883.885	0.451256	F3	166.243	398.859
A86	2021-07-23	W F3	SDxSCN F3	Tetraselmis	10	10	1.33e-07	3.63e-07	261.12	711.536	0.50956	F3	133.056	362.571
A87	2021-07-23	W F3	SDxSCN F3	Tetraselmis	10	10	1.54e-07	1.91e-07	363.957	452.189	0.421826	F3	153.526	190.745
A88	2021-07-23	W F3	SDxSCN F3	Tetraselmis	10	10	1.42e-07	3.59e-07	260.808	658.555	0.545845	F3	142.361	359.469
A17	2021-03-12	Wparents	Wparents	Tetraselmis	10	10	3.2e-07	7.09e-07	8800.29	19480.6
A18	2021-03-12	Xparents	Xparents	Tetraselmis	10	10	3.57e-07	5.98e-07	834.743	1398.33
A1	2021-02-26	Yparents	Yparents	Spirulina	10	10	3.47e-07	5.66e-07
A12	2021-03-05	Yparents	Yparents	Spirulina	3	10	1.94e-07	3.79e-07	818.597	1599.44
A2	2021-02-26	Zparents	Zparents	Spirulina	10	6	2.71e-07	2.87e-07
A11	2021-03-05	Zparents	Zparents	Spirulina	12	8	2.47e-07	4.08e-07	711.462	1173.68

## Sheet: cross.plot.means.asta
ril.id	sex	emmean	SE	df	lower.CL	upper.CL	gen	group
BUF	F	0.205168	0.0211261	36	0.162322	0.248014	Parental	1
BUFSD19	F	0.155058	0.0517483	36	0.0501072	0.260008	Hybrid	2
BUFSD24	F	0.257939	0.0365916	36	0.183728	0.33215	Hybrid	2
BUFSD4	F	0.207505	0.0211261	36	0.164659	0.250351	Hybrid	2
SD	F	0.165132	0.0298769	36	0.104539	0.225726	Parental	3
BUF	M	0.403396	0.0211261	36	0.36055	0.446241	Parental	1
BUFSD19	M	0.0957617	0.0258741	36	0.0432866	0.148237	Hybrid	2
BUFSD24	M	0.237799	0.0211261	36	0.194953	0.280645	Hybrid	2
BUFSD4	M	0.243645	0.0211261	36	0.200799	0.286491	Hybrid	2
SD	M	0.345843	0.0211261	36	0.302997	0.388688	Parental	3
BR	F	0.19075	0.0239669	31	0.141869	0.239631	Parental	4
BRSD45	F	0.187693	0.0587067	31	0.06796	0.307426	Hybrid	5
BRSD50	F	0.209791	0.0239669	31	0.16091	0.258672	Hybrid	5
BRSD56	F	0.0845575	0.0338943	31	0.0154296	0.153685	Hybrid	5
BR	M	0.195945	0.0239669	31	0.147064	0.244825	Parental	4
BRSD45	M	0.152616	0.0338943	31	0.0834879	0.221744	Hybrid	5
BRSD50	M	0.163978	0.0239669	31	0.115097	0.212859	Hybrid	5
BRSD56	M	0.0357563	0.0587067	31	-0.0839768	0.155489	Hybrid	5

## Sheet: cross.plot.means2.asta
ril.id	sex	emmean	SE	df	lower.CL	upper.CL	gen
AB	Males	0.2779	0.0286735	13	0.215955	0.339846	Parental
PESAB20	Males	0.367744	0.0261752	13	0.311196	0.424292	Hybrid
PES	Males	0.40405	0.0286735	13	0.342105	0.465995	Parental
PESAB20	Females	0.314378	0.0230303	21	0.266484	0.362272	Hybrid
PES	Females	0.277667	0.0282062	21	0.219009	0.336325	Parental
ABCAT11	Males	0.417587	0.0832704	9	0.229216	0.605958	Hybrid
CATAB27	Males	0.488789	0.0832704	9	0.300418	0.67716	Hybrid
CAT	Males	0.231366	0.0588811	9	0.0981676	0.364564	Parental

## Sheet: devtime.astax.SDxSCN
line	gen	replicate	dph	dph.sd	astax
SCN	Parental	SCN_1	5.67	0.58	0.187155
SCN	Parental	SCN_2	6.05	0.21	0.224331
SCN	Parental	SCN_3	6.19	0.4	0.243653
SCN	Parental	SCN_4	7.08	0.29	0.175158
SCN	Parental	SCN_5	6.97	0.17	0.206427
SD	Parental	SD_1	7	0	0.25933
SD	Parental	SD_2	5.75	0.45	0.160263
SD	Parental	SD_3	5.81	0.4	0.138265
SD	Parental	SD_4	6.06	0.23	0.23759
SDxSCN F1	F1	SDxSCNF1_1	6	0	0.126269
SDxSCN F1	F1	SDxSCNF1_2	5	0	0.125985
SDxSCN F1	F1	SDxSCNF1_3	6	0	0.0573979
SDxSCN F1	F1	SDxSCNF1_4	6.19	0.4	0.0987955
SCNxSD F1	F1	SCNxSDF1_1	5.98	0.27	0.166956
SCNxSD F1	F1	SCNxSDF1_2	5.77	0.44	0.0962922
SCNxSD F1	F1	SCNxSDF1_3	6.04	0.19	0.179782
SDxSCN F1	F1	SDxSCNF1_5	5.93	0.25	0.276323
SDxSCN F1	F1	SDxSCNF1_6	8.36	0.78	0.325394
SDxSCN F1	F1	SDxSCNF1_7	6.38	0.5	0.175508
SDxSCN F1	F1	SDxSCNF1_8	7.54	1.83	0.186308
SCNxSD F1	F1	SCNxSDF1_4	6.26	0.53	0.116529
SCNxSD F1	F1	SCNxSDF1_5	7.18	0.45	0.196075
SCNxSD F1	F1	SCNxSDF1_6	8.05	1.16	0.155525
SCNxSD F1	F1	SCNxSDF1_7	8.9	1.48	0.252111
SCNxSD F1	F1	SCNxSDF1_8	6.42	0.6	0.251965
SCNxSD F2	F2	SCNxSDF2_1	7.5	0.5	0.0873863
SCNxSD F2	F2	SCNxSDF2_2	9.5	0.5	0.0351046
SCNxSD F2	F2	SCNxSDF2_3	5	0	0.0901434
SCNxSD F2	F2	SCNxSDF2_4	6	0	0.107557
SCNxSD F2	F2	SCNxSDF2_5	7	0	0.13257
SCNxSD F2	F2	SCNxSDF2_6	10	0	0.136622
SDxSCN F2	F2	SDxSCNF2_1	9	0	0.0866981
SDxSCN F2	F2	SDxSCNF2_2	13.5	0.5	0.10715
SDxSCN F2	F2	SDxSCNF2_3	6.5	0.5	0.111742
SDxSCN F2	F2	SDxSCNF2_4	8.5	0.5	0.101205
SDxSCN F3	F3	SDxSCNF3_1	6	0	0.0679456
SDxSCN F3	F3	SDxSCNF3_2	6	0	0.0698206
SDxSCN F3	F3	SDxSCNF3_3	7	0	0.080312
SDxSCN F3	F3	SDxSCNF3_4	7	0	0.0964129
SDxSCN F3	F3	SDxSCNF3_5	8	0	0.0912844
SCNxSD F3	F3	SCNxSDF3_1	8	0	0.0760138
SCNxSD F3	F3	SCNxSDF3_2	9	0	0.056535
SCNxSD F3	F3	SCNxSDF3_3	9	0	0.0805038
SCNxSD F3	F3	SCNxSDF3_4	10	0	0.0692662
SCNxSD F3	F3	SCNxSDF3_5	6.5	0.5	0.0560238
SCNxSD F3	F3	SCNxSDF3_6	12	1	0.0692554
SDxSCN F3	F3	SDxSCNF3_6	12	1	0.0541411

## Sheet: devtime.dat
line	clutch	dph	cross
PESAB20	PESAB20_1	7	PESAB
PESAB20	PESAB20_2	7.38	PESAB
PESAB20	PESAB20_3	6.25	PESAB
PESAB20	PESAB20_4	6.67	PESAB
PESAB20	PESAB20_5	6.81	PESAB
PESAB20	PESAB20_6	7.15	PESAB
BUFSD24	BUFSD24_1	7.71429	BUFSD
BUFSD24	BUFSD24_2	7	BUFSD
BUFSD24	BUFSD24_3	7.13333	BUFSD
BUFSD24	BUFSD24_4	6	BUFSD
BUFSD24	BUFSD24_5	7.41667	BUFSD
BUFSD24	BUFSD24_6	7.26667	BUFSD
BUFSD4	BUFSD4_1	8.76923	BUFSD
BUFSD4	BUFSD4_2	7.83333	BUFSD
BUFSD4	BUFSD4_3	7.33333	BUFSD
BUFSD4	BUFSD4_4	6.82353	BUFSD
BUFSD4	BUFSD4_5	8.61538	BUFSD
BUFSD4	BUFSD4_6	11	BUFSD
BRSD50	BRSD50_1	7.82609	BRSD
BRSD50	BRSD50_2	7.04545	BRSD
BRSD50	BRSD50_3	7	BRSD
BRSD50	BRSD50_4	7.33333	BRSD
BRSD50	BRSD50_5	7.6087	BRSD
BRSD50	BRSD50_6	6.75	BRSD
CATAB27	CATAB27_1	8.54545	BRSD
CATAB27	CATAB27_2	8.92308	BRSD
BRSD56	BRSD56_1	6.625	BRSD
BRSD56	BRSD56_2	7.33333	BRSD
BRSD56	BRSD56_3	6.5	BRSD
BRSD56	BRSD56_4	6.8	BRSD
BRSD56	BRSD56_5	7.53846	BRSD
BRSD56	BRSD56_6	6.375	BRSD
ABCAT11	ABCAT11_1	10.83	ABCAT
SD	SD_1	6.76923	SD
SD	SD_2	7.2	SD
SD	SD_3	11.5385	SD
SD	SD_4	6	SD
SD	SD_5	6.3125	SD
SD	SD_6	6.81818	SD
SD	SD_7	6	SD
SD	SD_8	7.78571	SD
SD	SD_9	6.66667	SD
SD	SD_10	6	SD
SD	SD_11	6	SD
SD	SD_12	6.25	SD
SD	SD_13	9.55556	SD
SD	SD_14	7.42857	SD
SD	SD_15	6.66667	SD
PES	PES_1	6.72727	PES
PES	PES_2	6.71429	PES
PES	PES_3	6.86667	PES
PES	PES_4	6.11111	PES
PES	PES_5	6.72222	PES
PES	PES_6	8.53333	PES
BUF	BUF_1	8.125	BUF
BUF	BUF_2	6.8	BUF
BUF	BUF_3	10	BUF
BUF	BUF_4	7	BUF
BUF	BUF_5	7.33333	BUF
BR	BR_1	6.05882	BR
BR	BR_2	7.33333	BR
BR	BR_3	7.1	BR
BR	BR_4	7.125	BR
BR	BR_5	7.75	BR
BR	BR_6	7.5	BR

## Sheet: devtime.hyb.astax.atp.sdscn
pop	gen	dph	dph.sd	asta	asta.se	c1	c1.se	cs	cs.se	c2	c2.se	c1.nonnorm	c1.nonnorm.se	c2.nonnorm	c2.nonnorm.se
SDxSCN F1	F1	5.78	0.59	0.158945	0.0167884
SDxSCN F2	F2	6.97	1.31	0.142324	0.0227316
SDxSCN F3	F3	7.59	2.02	0.0478405	0.0393723	391.877	56.2806	0.398	0.0504	1054	137	149	14.9	385	33
SCNxSD F1	F1	5.96	0.33	0.168695	0.0154431
SCNxSD F2	F2	7.15	1.18	0.130137	0.0176078
SCNxSD F3	F3	9.46	2.25	0.0626935	0.0321473	384.326	79.5929	0.401	0.0713	1048	193	152	21	418	46.7
SD	Parental	6.56	1	0.160371	0.0185603	483.708	71.19	0.453	0.0638	980	173	182	18.8	384	41.7
SCN	Parental	5.87	0.51	0.13445	0.0127741	499.181	71.19	0.484	0.0638	1064	173	231	18.8	487	41.7

[truncated: 5 more sheets: diet.effect, diet_comparison_data, 5-3-2017-estimates-logtransf, All carots identified in SDxSCN, ABxSD_May_evo_transf]
